# Supplementary material for: Enhancing Intrapleural Hyperthermic Chemotherapy for Lung Cancer: Insights from 3D and PDX Models
Source: Cancers (Basel). 2024 Oct 11;16(20):3448. doi: 10.3390/cancers16203448 (PMC11505734; doi:10.3390/cancers16203448)
Supplement: Supplementary file 1 [file cancers-16-03448-s001.zip › cancers-3220533-supplementary.xlsx]

## Sheet: H2170
2D (37℃)									3D (37℃), after 48h								3D (43℃), after 48h								3D (45℃), after 48h
cisplatin (uM)									cisplatin (uM)								cisplatin (uM)								cisplatin (uM)
24h		NC	0	0.1	1	10	100		5 min		NC	0	10	30	50		5 min		NC	0	10	30	50		5 min		NC	0	10	30	50
		0.467	0.467	0.491	0.532	0.823	2.81				0.467	0.475	0.531	0.584	0.672												0.737	0.737	0.902	1.125	1.546
		0.477	0.477	0.523	0.496	0.881	2.93				0.477	0.472	0.524	0.598	0.708												0.738	0.738	1.027	1.211	1.556
		0.465	0.465	0.521	0.568	0.825	2.97
	mean	0.469667	0.469667	0.511667	0.532	0.843	2.90333			mean	0.472	0.4735	0.5275	0.591	0.69			mean	#DIV/0!	#DIV/0!	#DIV/0!	#DIV/0!	#DIV/0!			mean	0.7375	0.7375	0.9645	1.168	1.551
	sd	0.00524934	0.00524934	0.0146363	0.0293939	0.0268825	0.0679869			sd	0.005	0.0015	0.0035	0.007	0.018			sd	#DIV/0!	#DIV/0!	#DIV/0!	#DIV/0!	#DIV/0!			sd	0.0005	0.0005	0.0625	0.043	0.005
	%mean		100.071	91.8567	88.3459	55.7533	16.1883			%mean		99.6832	89.4787	79.8646	68.4058			%mean		#DIV/0!	#DIV/0!	#DIV/0!	#DIV/0!			%mean		100.068	76.5163	63.1849	47.5822
	%sd		1.11688	3.11411	6.25402	5.71967	14.4653			%sd		0.317797	0.741525	1.48305	3.81356			%sd		#DIV/0!	#DIV/0!	#DIV/0!	#DIV/0!			%sd		0.0677507	8.46883	5.82656	0.677507
48h		NC	0	0.1	1	10	100		15min		NC	0	10	30	50		15min		NC	0	10	30	50		15min		NC	0	10	30	50
		0.668	0.668	0.908	0.896	1.294	2.384				0.459	0.459	0.459	0.52	0.688				0.416	0.416	0.934	0.92	1.178				0.433	0.433	0.759	1.163	1.289
		0.639	0.639	0.876	0.898	1.397	2.122				0.438	0.438	0.459	0.479	0.663				0.42	0.42	0.902	0.938	1.257				0.435	0.435	0.878	1.087	1.204
		0.653	0.653	0.857	0.93	1.244	2.187
	mean	0.653333	0.653333	0.880333	0.908	1.31167	2.231			mean	0.4485	0.4485	0.459	0.4995	0.6755			mean	0.418	0.418	0.918	0.929	1.2175			mean	0.434	0.434	0.8185	1.125	1.2465
	sd	0.0118415	0.0118415	0.0210449	0.0155778	0.0636989	0.111394			sd	0.0105	0.0105	0	0.0205	0.0125			sd	0.002	0.002	0.016	0.009	0.0395			sd	0.001	0.001	0.0595	0.038	0.0425
	%mean		99.949	74.1764	71.9163	49.784	29.2694			%mean		100.111	97.8214	89.8899	66.4693			%mean		100	45.5338	44.9946	34.3326			%mean		100	53.0238	38.5778	34.8175
	%sd		1.81341	3.22281	2.38557	9.75482	17.0588			%sd		2.33853	0	4.5657	2.78396			%sd		0.478469	3.82775	2.15311	9.44976			%sd		0.230415	13.7097	8.75576	9.79263
72h		NC	0	0.1	1	10	100		30min		NC	0	10	30	50		30min		NC	0	10	30	50		30min		NC	0	10	30	50
		0.364	0.364	0.42	0.482	0.62	0.878				0.672	0.672	0.719	0.927	0.939												0.4713	0.4713	0.8445	1.2062	1.2949
		0.3	0.3	0.416	0.486	0.705	0.732				0.608	0.608	0.648	0.942	0.945												0.4399	0.4399	0.922	1.1979	1.3658
		0.291	0.291	0.464	0.475	0.659	0.899
	mean	0.318333	0.318333	0.433333	0.481	0.661333	0.836333			mean	0.64	0.64	0.6835	0.9345	0.942			mean	#DIV/0!	#DIV/0!	#DIV/0!	#DIV/0!	#DIV/0!			mean	0.4556	0.4556	0.88325	1.20205	1.33035
	sd	0.0324996	0.0324996	0.021746	0.00454606	0.0347403	0.0742713			sd	0.032	0.032	0.0355	0.0075	0.003			sd	#DIV/0!	#DIV/0!	#DIV/0!	#DIV/0!	#DIV/0!			sd	0.0157	0.0157	0.03875	0.00415	0.03545
	%mean		99.8953	73.3846	66.1123	48.0847	38.0231			%mean		100	93.6357	68.4858	67.9406			%mean		#DIV/0!	#DIV/0!	#DIV/0!	#DIV/0!			%mean		100.088	51.6275	37.9352	34.2767
	%sd		10.22	6.83837	1.42958	10.9246	23.3557			%sd		5	5.54687	1.17187	0.46875			%sd		#DIV/0!	#DIV/0!	#DIV/0!	#DIV/0!			%sd		3.44298	8.49781	0.910088	7.77412

## Sheet: A549
2D (37℃)									3D (37℃), after 48h								3D (43℃), after 48h								3D (45℃), after 48h
cisplatin (uM)									cisplatin (uM)								cisplatin (uM)								cisplatin (uM)
24h		NC	0	0.1	1	10	100		5 min		NC	0	10	30	50		5 min		NC	0	10	30	50		5 min		NC	0	10	30	50
		0.467	0.467	0.491	0.532	0.823	2.81				0.459	0.459	0.526	0.534	0.555												0.654	0.654	0.784	0.802	1.05
		0.477	0.477	0.523	0.496	0.881	2.93				0.452	0.452	0.536	0.531	0.533												0.64	0.64	0.816	0.906	1.073
		0.465	0.465	0.521	0.568	0.825	2.97
	mean	0.469667	0.469667	0.511667	0.532	0.843	2.90333			mean	0.4555	0.4555	0.531	0.5325	0.544			mean	#DIV/0!	#DIV/0!	#DIV/0!	#DIV/0!	#DIV/0!			mean	0.647	0.647	0.8	0.854	1.0615
	sd	0.00524934	0.00524934	0.0146363	0.0293939	0.0268825	0.0679869			sd	0.0035	0.0035	0.005	0.0015	0.011			sd	#DIV/0!	#DIV/0!	#DIV/0!	#DIV/0!	#DIV/0!			sd	0.007	0.007	0.016	0.052	0.0115
	%mean		100.071	91.8567	88.3459	55.7533	16.1883			%mean		100.11	85.8757	85.6338	83.8235			%mean		#DIV/0!	#DIV/0!	#DIV/0!	#DIV/0!			%mean		100	80.875	75.7611	60.9515
	%sd		1.11688	3.11411	6.25402	5.71967	14.4653			%sd		0.767544	1.09649	0.328947	2.41228			%sd		#DIV/0!	#DIV/0!	#DIV/0!	#DIV/0!			%sd		1.08192	2.47295	8.03709	1.77743
48h		NC	0	0.1	1	10	100		15min		NC	0	10	30	50		15min		NC	0	10	30	50		15min		NC	0	10	30	50
		0.544	0.544	0.63	0.701	0.823	1.703				0.44	0.44	0.458	0.487	0.597				0.31	0.31	0.38	0.379	0.408				0.431	0.431	0.638	0.983	1.096
		0.553	0.553	0.68	0.712	0.837	1.409				0.44	0.44	0.453	0.55	0.574				0.321	0.321	0.369	0.402	0.41				0.444	0.444	0.605	0.841	1.187
		0.547	0.547	0.609	0.702	0.89	1.554
	mean	0.548	0.548	0.639667	0.705	0.85	1.55533			mean	0.44	0.44	0.4555	0.5185	0.5855			mean	0.3155	0.3155	0.3745	0.3905	0.409			mean	0.4375	0.4375	0.6215	0.912	1.1415
	sd	0.00374166	0.00374166	0.0297807	0.00496655	0.028856	0.120029			sd	0	0	0.0025	0.0315	0.0115			sd	0.0055	0.0055	0.0055	0.0115	0.001			sd	0.0065	0.0065	0.0165	0.071	0.0455
	%mean		100	85.6696	77.7305	64.4706	35.2336			%mean		100	96.5971	84.8602	75.1494			%mean		100.158	84.3792	80.9219	77.2616			%mean		100.114	70.4747	48.0263	38.3706
	%sd		0.682784	5.43443	0.906306	5.26569	21.903			%sd		0	0.568182	7.15909	2.61364			%sd		1.74051	1.74051	3.63924	0.316456			%sd		1.48402	3.76712	16.21	10.3881
72h		NC	0	0.1	1	10	100		30min		NC	0	10	30	50		30min		NC	0	10	30	50		30min		NC	0	10	30	50
		0.319	0.319	0.417	0.504	0.597	0.777				0.586	0.586	0.629	0.792	0.771												0.4371	0.4371	0.6383	1.0689	1.2609
		0.29	0.29	0.367	0.499	0.447	0.802				0.597	0.597	0.682	0.758	0.854												0.4584	0.4584	0.6952	0.906	1.1557
		0.287	0.287	0.393	0.495	0.503	0.807
	mean	0.298667	0.298667	0.392333	0.499333	0.515667	0.795333			mean	0.5915	0.5915	0.6555	0.775	0.8125			mean	#DIV/0!	#DIV/0!	#DIV/0!	#DIV/0!	#DIV/0!			mean	0.44775	0.44775	0.66675	0.98745	1.2083
	sd	0.0144299	0.0144299	0.0204179	0.00368179	0.0618888	0.0131233			sd	0.0055	0.0055	0.0265	0.017	0.0415			sd	#DIV/0!	#DIV/0!	#DIV/0!	#DIV/0!	#DIV/0!			sd	0.01065	0.01065	0.02845	0.08145	0.0526
	%mean		100.112	76.2107	59.8798	57.9832	37.5943			%mean		100.085	90.3127	76.3871	72.8615			%mean		#DIV/0!	#DIV/0!	#DIV/0!	#DIV/0!			%mean		100.056	67.1916	45.3694	37.0769
	%sd		4.82606	6.82871	1.23137	20.6986	4.38908			%sd		0.929054	4.47635	2.87162	7.01014			%sd		#DIV/0!	#DIV/0!	#DIV/0!	#DIV/0!			%sd		2.37723	6.35045	18.1808	11.7411

## Sheet: PDC
심o섭
mean	37℃	37℃		45℃
	0	30uM	50uM	30uM	50uM
24h	3.779	3.6915	3.5915	3.701	3.71
48h	3.338	3.069	2.879	2.485	2.3375
72h	2.602	2.2415	2.189	2.5225	2.41			99.9865	97.936
								83.1257	65.7581
mean	37℃	37℃		45℃				91.9413	74.4458
	0	30uM	50uM	30uM	50uM				0.00233673
24h	100	99.9865	99.9861	97.936	100			87.5335	70.102
48h	88.3302	83.1257	80.1503	65.7581	63.0054			6.23357	6.14309
72h	68.8542	60.7124	60.941	66.7505	64.9596
mean	37℃	37℃		45℃				80.1503	63.0054
	0	30uM	50uM	30uM	50uM			86.2493	70.027
24h	100	97.6846	95.0384	97.936	98.1741				0.017599
48h	100	91.9413	86.2493	74.4458	70.027			83.1998	66.5162
72h	100	86.1453	84.1276	96.9447	92.6211			4.31259	4.965
